# Supplementary material for: Antimicrobial Resistance and Molecular Epidemiological Characteristics of Methicillin-Resistant and Susceptible Staphylococcal Isolates from Oral Cavity of Dental Patients and Staff in Northern Japan
Source: Antibiotics (Basel). 2021 Oct 29;10(11):1316. doi: 10.3390/antibiotics10111316 (PMC8615198; doi:10.3390/antibiotics10111316)
Supplement: Supplementary file 1 [file antibiotics-10-01316-s001.zip]

Archive with 1 entries (1 files):
- antibiotics-1423683-supplementary.pdf
